# Supplementary material for: Ceftazidime–Avibactam Versus Polymyxin-Based Combination Therapies: A Study on 30-Day Mortality in Carbapenem-Resistant Enterobacterales Bloodstream Infections in an OXA-48-Endemic Region
Source: Antibiotics (Basel). 2024 Oct 18;13(10):990. doi: 10.3390/antibiotics13100990 (PMC11505437; doi:10.3390/antibiotics13100990)
Supplement: Supplementary file 1 [file antibiotics-13-00990-s001.zip]

Archive with 1 entries (1 files):
- antibiotics-3221917-supplementary.pdf
